# Supplementary material for: Evaluation of Primers OPF-01, P54, and 1253 to Identify A. fumigatus, A. flavus, and A. niger from Polymorphic Patterns Obtained by RAPD-PCR
Source: Pathogens. 2024 Jul 10;13(7):574. doi: 10.3390/pathogens13070574 (PMC11280055; doi:10.3390/pathogens13070574)
Supplement: Supplementary file 1 [file pathogens-13-00574-s001.zip]

Archive with 1 entries (1 files):
- pathogens-3070052-SI.pdf
